# Supplementary material for: Bovine colostrum-derived antibodies against SARS-CoV-2 show great potential to serve as prophylactic agents
Source: PLoS One. 2022 Jun 10;17(6):e0268806. doi: 10.1371/journal.pone.0268806 (PMC9187060; doi:10.1371/journal.pone.0268806)
Supplement: S1 Dataset — (XLSX) [file pone.0268806.s001.xlsx]

## Sheet: Sheet1
Fig. 2B
Concentration (μg/mL)	Wuhan			Beta (B.1.351)			Alpha (B.1.1.7)			Gamma (P.1)			Kappa (B.1.617.1)			Delta (B.1.617.2)
	Mean	SD	N	Mean	SD	N	Mean	SD	N	Mean	SD	N	Mean	SD	N	Mean	SD	N
3200	0.0231063	0.00118415	3	0.0667963	0.00156129	3	0.028573	0.000461	3	0.0668267	0.00179445	3	0.0327367	0.00508362	3	0.02551	0.00119528	3
1600	0.0246103	0.0008205	3	0.123252	0.0092919	3	0.041016	0.000461	3	0.115787	0.00317462	3	0.03817	0.000745453	3	0.02951	0.000751066	3
800	0.037599	0.00263707	3	0.209901	0.00562932	3	0.0738907	0.00262039	3	0.226737	0.00348599	3	0.0861867	0.0086198	3	0.0604433	0.00214174	3
400	0.105551	0.0202454	3	0.362932	0.0298241	3	0.147474	0.00761434	3	0.381617	0.0193461	3	0.178557	0.0179483	3	0.129213	0.00523039	3
200	0.280968	0.0134984	3	0.572625	0.0339635	3	0.300939	0.009678	3	0.635717	0.00475275	3	0.371907	0.0412903	3	0.279503	0.00650804	3
100	0.538556	0.0348717	3	0.709525	0.0275804	3	0.531367	0.0113543	3	0.801023	0.0386924	3	0.58391	0.0351008	3	0.4892	0.00143279	3
50	0.742275	0.00978705	3	0.840843	0.00727009	3	0.748123	0.0094033	3	0.857987	0.0059706	3	0.802733	0.0454562	3	0.649803	0.0220568	3
25	0.870796	0.00631492	3	0.89461	0.0501289	3	0.848282	0.0193686	3	0.92016	0.0112855	3	0.842627	0.041133	3	0.784653	0.0137672	3
12.5	0.901969	0.0156509	3	0.950446	0.0640449	3	0.943987	0.0101211	3	0.92463	0.0283816	3	0.89491	0.0463042	3	0.86483	0.0187887	3
6.25	1.00807	0.0199023	3	0.975469	0.0128994	3	0.981316	0.0212909	3	0.930773	0.038467	3	0.96902	0.0240871	3	0.91186	0.00665989	3
3.125	0.958299	0.0318177	3	0.945483	0.0527846	3	0.995449	0.036088	3	0.97787	0.0759895	3	0.984533	0.0239303	3	0.94836	0.0131882	3
Fig. 3
Concentration (μg/mL)	Wuhan / immunized			B.1.1.7 / immunized			B.1.351 / immunized			P.1 /immunized			B.1.617.1 / immunized			B.1.617.2 / immunized			Wuhan / non-immunized			B.1.1.7 / non-immunized			B.1.351 / non-immunized			P.1 / non-immunized			B.1.617.1 / non-immunized			B.1.617.2 / non-immunized
	Mean	SD	N	Mean	SD	N	Mean	SD	N	Mean	SD	N	Mean	SD	N	Mean	SD	N	Mean	SD	N	Mean	SD	N	Mean	SD	N	Mean	SD	N	Mean	SD	N	Mean	SD	N
1000	0.798	0.226901	3	0.859667	0.0368556	3	0.542667	0.0391706	3	0.408333	0.0499733	3	0.432333	0.0984496	3	0.631	0.180831	3	75.8955	0.778525	2	81.493	7.05551	2	76.4395	4.20375	2	92.5585	6.31517	2	84.5775	0.170413	2	78.083	5.45745	2
333.333	0.899333	0.145583	3	0.729667	0.11201	3	1.56333	0.338575	3	1.64833	0.186259	3	0.709	0.107629	3	0.577	0.0524595	3	90.655	2.3278	2	100.647	2.83338	2	98.7565	7.19764	2	105.207	20.8837	2	97.7465	3.14168	2	89.2705	6.8257	2
111.111	1.97233	0.542259	3	1.59533	0.105311	3	8.62333	0.801191	3	10.1267	0.573737	3	3.119	0.16661	3	2.11933	0.310009	3	93.6735	2.05839	2	97.626	6.24092	2	93.6405	4.03404	2	91.5045	8.0688	2	97.1325	10.4418	2	95.559	2.81994	2
37.037	14.5833	2.087	3	9.05267	0.873933	3	40.677	4.63109	3	45.2413	3.62995	3	22.735	1.37184	3	16.4377	2.26498	3	89.5595	4.95045	2	97.625	2.47912	2	95.482	4.22991	2	88.264	7.44442	2	93.659	6.85469	2	95.418	4.11819	2
12.3457	44.728	2.62893	3	37.635	1.50493	3	74.9507	8.06201	3	72.1573	1.30589	3	56.3267	1.97223	3	50.3547	0.807983	3	87.541	12.8651	2	96.2145	4.95328	2	96.2765	4.13304	2	80.6645	2.99035	2	94.279	5.37967	2	97.136	3.33613	2
4.11523	67.2733	9.78947	3	63.2737	5.26818	3	85.086	3.44215	3	84.5547	7.57483	3	74.238	4.45639	3	70.6043	3.05299	3	85.576	9.79201	2	96.184	3.16218	2	94.8415	3.54331	2	80.213	0.475176	2	92.2325	8.04475	2	93.832	6.80095	2
1.37174	77.175	10.6158	3	85.7473	7.74122	3	93.3757	10.3426	3	84.8967	1.89947	3	83.7217	3.75552	3	81.3797	2.6188	3	92.4615	3.48109	2	94.1135	5.51331	2	87.367	4.13092	2	87.1465	2.02869	2	92.327	1.18653	2	97.5645	6.19072	2
0.457247	84.8843	8.48606	3	86.1347	1.23006	3	94.5	5.66479	3	92.98	1.36076	3	87.7523	2.39747	3	82.6007	4.59204	3	92.5655	1.92121	2	98.3065	2.79519	2	86.108	0.671751	2	89.61	6.25082	2	94.6055	7.76615	2	96.8495	5.55432	2
0.152416	85.9973	9.82626	3	91.683	5.85035	3	92.791	5.52987	3	92.2317	0.577393	3	92.364	5.94121	3	90.2183	2.5338	3	91.292	1.22047	2	100.69	1.26431	2	90.4045	9.97091	2	89.4105	2.77257	2	91.825	1.86676	2	101.064	9.53463	2
Fig. 4	Colostrum immunoglobulin preparation of a non-immunized cow			Colostrum immunoglobulin preparation of immunized cows
	Mean	SD	N	Mean	SD	N	Statsitical method used	P value
Fig 4 A	10000	0	2	22	11	3	Unpaired t-test	**** P <0,0001
Fig 4 B	13333.3	5773.5	3	77.3333	19.6299	3		* P < 0,05
Fig. 5
Fig. 5 A	Days after first injection	Relative OD	Fig. 5 B	Days after first injection	Relative OD	Fig. 5 C	Days after first injection	Relative OD	Fig. 5 D	Days after first injection	Relative OD
	0	1.213		0	1.077		0	1.172		0	1.019
	14	1.161		14	0.996		14	1.171		14	0.989
	21	1.161		21	0.996		21	1.171		21	0.989
	28	1.174		28	1.04		28			28	1.012
	35	1.117		35	0.909		35	0.993		35	0.524
	42	0.972		42	0.896		42	0.956		42	0.551
	49	0.335		49	0.358		49	0.499		49	0.073
	56	0.86		56	0.838		56	0.971		56	0.272
	63	0.976		63	1.058		63	1.119		63	0.698
	70	0.804		70	0.956		70	0.958		70	0.923
	77	0.784		77	0.965		77	0.986		77	0.902
	84	0.731		84	0.908		84	1.004		84	0.887
	91	0.839		91	0.852		91	1.023		91	0.984
	98	0.787		98	0.902		98	0.955		98	0.931
	105	0.81		105	0.916		105	0.922		105	0.907
	112	0.834		112	0.904		112	0.976		112	0.931
	119	0.947		119	1.015		119	1.067		119	1.052
	126	0.136		126	0.032		126	0.264		126	0.09
	133	0.024		133	0.022		133	0.347		133	0.057
	140	0.05		140	0.025		140	0.44		140	0.138
	147	0.019		147	0.028		147	0.709		147	0.253
	154	0.121		154	0.032		154	0.793		154	0.554
	161	0.191		161	0.047		161	0.895		161	0.61
	168	0.023		168	0.017		168	0.07		168	0.022
	175			175			175			175
	182	0.025		182	0.019		182	0.286		182	0.03
Fig. 6
Fig. 6 A	μg/ml	Second round, cow #6536			Second round, cow #2279			First round (pool)
		Mean	SD	N	Mean	SD	N	Mean	SD	N
	1000	0.4	0.0707107	2	0.53	0.113137	2	0.545	0.0212132	2
	333.333	0.425	0.0353553	2	0.625	0.0353553	2	0.765	0.0777817	2
	111.111	0.565	0.0353553	2	0.785	0.0919239	2	4.875	0.643467	2
	37.037	0.705	0.0777817	2	33.72	13.6896	2	38.625	0.148492	2
	12.3457	1.49	0.325269	2	85.585	25.3922	2	73.975	4.30628	2
	4.11523	48.835	8.60549	2	98.24	22.1466	2	84.42	0.848528	2
	1.37174	85.505	8.39336	2	93	16.2776	2	96.025	0.13435	2
	0.457247	75.21	3.1537	2	97.17	14.4957	2	96.065	3.16077	2
	0.152416	79.77	3.47897	2	95.79	13.534	2	103.87	7.26906	2
	μg/ml	Second round, cow #6536			Second round, cow #2279			First round (pool)
Fig. 6 B		Mean	SD	N	Mean	SD	N	Mean	SD	N
	1000	0.7875	0.369899	4	0.655	0.2504	4	2.005	0.0777817	2
	333.333	0.85	0.475044	4	0.6875	0.430997	4	10.41	1.30108	2
	111.111	0.8525	0.256434	4	1.2	0.246712	4	38.775	3.30219	2
	37.037	1.12	0.266458	4	6.8425	0.410721	4	69.7	1.04652	2
	12.3457	3.94	0.538083	4	39.2025	3.53475	4	75.74	7.29734	2
	4.11523	19.285	2.82533	4	85.1975	8.23962	4	79.34	0.735391	2
	1.37174	74.775	10.9838	4	88.5425	13.1157	4	82.315	3.09006	2
	0.457247	92.1475	14.8007	4	93.085	12.7056	4	83.455	8.52064	2
	0.152416	102.21	21.2536	4	91.22	17.4096	4	85.605	9.11461	2
Fig. 7
	Mean	SD	N
1 hour 0,2 mg/ml	5.65375	5.89995	8
4 hours 0,2 mg/ml	2.365	1.11499	8
1 hour 0,1 mg/ml	1.54125	0.460417	8
4 hours 0,1 mg/ml	1.16	0.127279	8
